# Supplementary material for: Electrochemical Oxidation of Methyl Orange in an Active Carbon Packed Electrode Reactor (ACPER): Degradation Performance and Kinetic Simulation
Source: Int J Environ Res Public Health. 2022 Apr 14;19(8):4775. doi: 10.3390/ijerph19084775 (PMC9028912; doi:10.3390/ijerph19084775)
Supplement: Supplementary file 1 [file ijerph-19-04775-s001.zip]

Archive with 1 entries (1 files):
- ijerph-1648086-supplementary.pdf
